# Supplementary material for: Association between Glasgow Coma Scale in Early Carbon Monoxide Poisoning and Development of Delayed Neurological Sequelae: A Meta-Analysis
Source: J Pers Med. 2022 Apr 14;12(4):635. doi: 10.3390/jpm12040635 (PMC9031955; doi:10.3390/jpm12040635)
Supplement: Supplementary file 1 [file jpm-12-00635-s001.zip]

Archive with 1 entries (1 files):
- jpm-1580297-supplementary.pdf
